# Supplementary material for: A checklist of the bats of Peninsular Malaysia and progress towards a DNA barcode reference library
Source: PLoS One. 2017 Jul 25;12(7):e0179555. doi: 10.1371/journal.pone.0179555 (PMC5526618; doi:10.1371/journal.pone.0179555)
Supplement: S1 File — (XLS) [file pone.0179555.s011.xls]

## Sheet: Version 1
Order	Family	Subfamily	Genus	Species	Species_ref
Chiroptera	Pteropodidae		Aethalops	alecto	Thomas, 1923
Chiroptera	Pteropodidae		Balionycteris	seimundi	Kloss, 1921
Chiroptera	Pteropodidae		Chironax	melanocephalus	Temminck, 1825
Chiroptera	Pteropodidae		Cynopterus	cf. brachyotis SUNDA	Campbell et al. 2004
Chiroptera	Pteropodidae		Cynopterus	cf. brachyotis FOREST	Campbell et al. 2005
Chiroptera	Pteropodidae		Cynopterus	horsfieldii	Gray, 1843
Chiroptera	Pteropodidae		Cynopterus	sphinx	Vahl, 1797
Chiroptera	Pteropodidae		Dyacopterus	spadiceus	Thomas, 1890
Chiroptera	Pteropodidae		Eonycteris	spelaea	Dobson, 1871
Chiroptera	Pteropodidae		Macroglossus	minimus	Geoffroy, 1810
Chiroptera	Pteropodidae		Macroglossus	sobrinus	Andersen, 1911
Chiroptera	Pteropodidae		Megaerops	ecaudatus	Temminck, 1837
Chiroptera	Pteropodidae		Megaerops	wetmorei	Taylor, 1934
Chiroptera	Pteropodidae		Penthetor	lucasi	Dobson, 1880
Chiroptera	Pteropodidae		Pteropus	hypomelanus	Temminck, 1853
Chiroptera	Pteropodidae		Pteropus	vampyrus	Linnaeus, 1758
Chiroptera	Pteropodidae		Rousettus	amplexicaudatus	Geoffroy, 1810
Chiroptera	Pteropodidae		Rousettus	leschenaultii	Desmarest, 1820
Chiroptera	Emballonuridae		Emballonura	monticola	Temminck, 1838
Chiroptera	Emballonuridae		Taphozous	longimanus	Hardwicke, 1825
Chiroptera	Emballonuridae		Taphozous	melanopogon	Temminck, 1841
Chiroptera	Emballonuridae		Saccolaimus	saccolaimus	Temminck 1838
Chiroptera	Megadermatidae		Megaderma	lyra	Geoffroy, 1810
Chiroptera	Megadermatidae		Megaderma	spasma	Linnaeus, 1758
Chiroptera	Molossidae		Cheiromeles	torquatus	Horsfield, 1824
Chiroptera	Molossidae		Chaerephon	johorensis	Dobson, 1873
Chiroptera	Molossidae		Chaerephon	plicatus	Buchannan, 1800
Chiroptera	Molossidae		Mops	mops	Blainville, 1840
Chiroptera	Nycteridae		Nycteris	tragata	Andersen, 1912
Chiroptera	Hipposideridae		Aselliscus	stoliczkanus	Dobson, 1871
Chiroptera	Hipposideridae		Coelops	frithii	Blyth, 1848
Chiroptera	Hipposideridae		Coelops	robinsoni	Bonhote, 1908
Chiroptera	Hipposideridae		Hipposideros	armiger	Hodgson, 1835
Chiroptera	Hipposideridae		Hipposideros	halophyllus	Hill and Yenbutra, 1984
Chiroptera	Hipposideridae		Hipposideros	bicolor	Temminck, 1834
Chiroptera	Hipposideridae		Hipposideros	atrox	Andersen, 1918
Chiroptera	Hipposideridae		Hipposideros	cervinus	Gould, 1854
Chiroptera	Hipposideridae		Hipposideros	cineraceus	Blyth, 1853
Chiroptera	Hipposideridae		Hipposideros	diadema	Geoffroy, 1813
Chiroptera	Hipposideridae		Hipposideros	doriae	Peters, 1871
Chiroptera	Hipposideridae		Hipposideros	dyacorum	Thomas, 1902
Chiroptera	Hipposideridae		Hipposideros	galeritus	Cantor, 1846
Chiroptera	Hipposideridae		Hipposideros	larvatus	Horsfield, 1823
Chiroptera	Hipposideridae		Hipposideros	lekaguli	Thonglongya and Hill, 1974
Chiroptera	Hipposideridae		Hipposideros	lylei	Thomas, 1913
Chiroptera	Hipposideridae		Hipposideros	nequam	Andersen, 1918
Chiroptera	Hipposideridae		Hipposideros	orbiculus	Francis, Kock and Habersetzer, 1999
Chiroptera	Hipposideridae		Hipposideros	pomona	Andersen, 1918
Chiroptera	Hipposideridae		Hipposideros	ridleyi	Robinson and Kloss, 1911
Chiroptera	Rhinolophidae		Rhinolophus	acuminatus	Peters, 1871
Chiroptera	Rhinolophidae		Rhinolophus	affinis	Horsfield, 1823
Chiroptera	Rhinolophidae		Rhinolophus	borneensis	Peters, 1861
Chiroptera	Rhinolophidae		Rhinolophus	chiewkweeae	Yoshiyuki and Lim, 2005
Chiroptera	Rhinolophidae		Rhinolophus	coelophyllus	Peters, 1867
Chiroptera	Rhinolophidae		Rhinolophus	convexus	Csorba, 1997
Chiroptera	Rhinolophidae		Rhinolophus	lepidus	Blyth, 1844
Chiroptera	Rhinolophidae		Rhinolophus	morio	Gray, 1842
Chiroptera	Rhinolophidae		Rhinolophus	luctoides	Volleth, Loidl, Mayer, Yong, Müller and Heller, 2015
Chiroptera	Rhinolophidae		Rhinolophus	macrotis	Blyth, 1844
Chiroptera	Rhinolophidae		Rhinolophus	malayanus	Bonhote, 1903
Chiroptera	Rhinolophidae		Rhinolophus	marshalli	Thonglongya, 1973
Chiroptera	Rhinolophidae		Rhinolophus	pusillus	Temminck, 1834
Chiroptera	Rhinolophidae		Rhinolophus	robinsoni	Andersen, 1918
Chiroptera	Rhinolophidae		Rhinolophus	sedulus	Andersen, 1905
Chiroptera	Rhinolophidae		Rhinolophus	stheno	Andersen, 1905
Chiroptera	Rhinolophidae		Rhinolophus	trifoliatus	Temminck, 1834
Chiroptera	Vespertilionidae	Kerivoulinae	Kerivoula	hardwickii	Hordfield, 1824
Chiroptera	Vespertilionidae	Kerivoulinae	Kerivoula	krauensis	Francis, Kingston and Zubaid, 2007
Chiroptera	Vespertilionidae	Kerivoulinae	Kerivoula	intermedia	Hill and Fancis, 1984
Chiroptera	Vespertilionidae	Kerivoulinae	Kerivoula	minuta	Miller, 1898
Chiroptera	Vespertilionidae	Kerivoulinae	Kerivoula	papillosa	Temminck, 1840
Chiroptera	Vespertilionidae	Kerivoulinae	Kerivoula	lenis	Thomas, 1916
Chiroptera	Vespertilionidae	Kerivoulinae	Kerivoula	pellucida	Waterhouse, 1845
Chiroptera	Vespertilionidae	Kerivoulinae	Kerivoula	picta	Pallas, 1767
Chiroptera	Vespertilionidae	Kerivoulinae	Kerivoula	whiteheadi	Thomas, 1894
Chiroptera	Vespertilionidae	Kerivoulinae	Phoniscus	atrox	Miller, 1905
Chiroptera	Vespertilionidae	Kerivoulinae	Phoniscus	jagorii	Peters, 1866
Chiroptera	Vespertilionidae	Miniopterinae	Miniopterus	magnater	Sanborn, 1931
Chiroptera	Vespertilionidae	Miniopterinae	Miniopterus	medius	Thomas and Wroughton, 1909
Chiroptera	Vespertilionidae	Miniopterinae	Miniopterus	schreibersii	Kuhl, 1817
Chiroptera	Vespertilionidae	Murininae	Harpiocephalus	harpia	Temminck, 1840
Chiroptera	Vespertilionidae	Murininae	Murina	aenea	Hill, 1964
Chiroptera	Vespertilionidae	Murininae	Murina	peninsularis	Hill, 1964
Chiroptera	Vespertilionidae	Murininae	Murina	huttoni	Peters, 1872
Chiroptera	Vespertilionidae	Murininae	Murina	rozendaali	Hill and Francis, 1984
Chiroptera	Vespertilionidae	Murininae	Murina	suilla	Temminck, 1840
Chiroptera	Vespertilionidae	Vespertilioninae	Arielulus	circumdatus	Temminck, 1840
Chiroptera	Vespertilionidae	Vespertilioninae	Arielulus	societatis	Hill, 1972
Chiroptera	Vespertilionidae	Vespertilioninae	Glischropus	tylopus	Dobson, 1875
Chiroptera	Vespertilionidae	Vespertilioninae	Nyctalus	noctula	Schreber, 1774
Chiroptera	Vespertilionidae	Vespertilioninae	Philetor	brachypterus	Temmick, 1840
Chiroptera	Vespertilionidae	Vespertilioninae	Pipistrellus	javanicus	Gray, 1838
Chiroptera	Vespertilionidae	Vespertilioninae	Pipistrellus	stenopterus	Dobson, 1875
Chiroptera	Vespertilionidae	Vespertilioninae	Pipistrellus	tenuis	Temminck, 1840
Chiroptera	Vespertilionidae	Vespertilioninae	Hesperoptenus	blanfordi	Dobson, 1877
Chiroptera	Vespertilionidae	Vespertilioninae	Hesperoptenus	doriae	Peters, 1868
Chiroptera	Vespertilionidae	Vespertilioninae	Hesperoptenus	tomesi	Thomas, 1905
Chiroptera	Vespertilionidae	Vespertilioninae	Hypsugo	macrotis	Temminck, 1840
Chiroptera	Vespertilionidae	Vespertilioninae	Scotophilus	kuhlii	Leach, 1821
Chiroptera	Vespertilionidae	Vespertilioninae	Tylonycteris	pachypus	Temminck, 1840
Chiroptera	Vespertilionidae	Vespertilioninae	Tylonycteris	robustula	Thomas, 1915
Chiroptera	Vespertilionidae	Myotinae	Myotis	adversus	Horsfield, 1824
Chiroptera	Vespertilionidae	Myotinae	Myotis	ater	Peters, 1866
Chiroptera	Vespertilionidae	Myotinae	Myotis	muricola	Gray, 1846
Chiroptera	Vespertilionidae	Myotinae	Myotis	hasseltii	Temminck, 1840
Chiroptera	Vespertilionidae	Myotinae	Myotis	hermani	Thomas, 1923
Chiroptera	Vespertilionidae	Myotinae	Myotis	horsfieldii	Temminck, 1840
Chiroptera	Vespertilionidae	Myotinae	Myotis	federatus	Thomas, 1916
Chiroptera	Vespertilionidae	Myotinae	Myotis	ridleyi	Thomas, 1898
Chiroptera	Vespertilionidae	Myotinae	Myotis	siligorensis	Horsfield, 1855

## Sheet: Version 2
Phylum	Phylum_ref	Subphylum	Subphylum_ref	Superclass	Superclass_ref	Class	Class_ref	Subclass	Subclass_ref	Superorder	Superorder_ref	Order	Order_ref	Suborder	Suborder_ref	Superfamily	Superfamily_ref	Family	Family_ref	Subfamily	Subfamily_ref	Tribe	Tribe_ref	Subtribe	Subtribe_ref	Genus	Genus_ref	Subgenus	Subgenus_ref	Superspecies	Superspecies_ref	Species	Species_ref	Subspecies	Subspecies_ref
